# Supplementary material for: Effective Removal of Sulfonamides Using Recyclable MXene-Decorated Bismuth Ferrite Nanocomposites Prepared via Hydrothermal Method
Source: Molecules. 2023 Feb 5;28(4):1541. doi: 10.3390/molecules28041541 (PMC9962683; doi:10.3390/molecules28041541)
Supplement: Supplementary file 1 [file molecules-28-01541-s001.zip]

Archive with 1 entries (1 files):
- molecules-2144675-supplementary.pdf
